# Supplementary material for: Inhibition of ERK1/2 signaling prevents bone marrow fibrosis by reducing osteopontin plasma levels in a myelofibrosis mouse model
Source: Leukemia. 2023 Mar 16;37(5):1068–79. doi: 10.1038/s41375-023-01867-3 (PMC10169646; doi:10.1038/s41375-023-01867-3)
Supplement: Supplementary file 2 — Supplementary Table 1 [file 41375_2023_1867_MOESM2_ESM.xlsx]

## Sheet: Bianchi_Supplementary Table 1
Supplementary Table 1. Drugs tested in vitro for the inhibition of OPN production.
Drug	Mechanism of action	Reference	Tested concentrations	Cell viability at 72 hours of treatment					Relative Quantity (OPN) at 72 hours of treatment
				median	CI lower	CI upper	n	p value (treatment vs. vehicle; uncorrected Dunn's test)	median	CI lower	CI upper	n	p value (treatment vs. vehicle; uncorrected Dunn's test)
Elafibranor	PPARα/PPARδ agonist	Nakamachi T, Diabetes, 2007	vehicle (ethanol)	100	100	100	5		1	1	1	5
			5µM	108.2	90.06	123.9	5	ns	1084	0.1056	4.35	5	ns
			10µM	112.8	103.4	130.5	5	*	1149	0.02547	4348	5	ns
			25µM	121.1	93.18	163.4	5	**	0.6792	-2692	10.94	5	ns
			50µM	105.5	74.15	156.2	5	ns	0.2175	-0.3603	1749	5	ns
Enzastaurin	PKCβ inhibitor	Craig AM, J Biol Chem, 1989	vehicle (DMSO)	100	100	100	5		1	1	1	4
			1µM	94	84.08	106.4	5	ns	2244	1393	3533	4	ns
			5µM	105.8	93.05	116.2	5	ns	6421	4062	9296	4	***
			7.5µM	96.72	87.33	107.2	5	ns	5.46	3871	8284	4	**
			10µM	107.1	88.44	118.6	5	ns	3886	0.8839	7498	4	*
Staurosporin	PKC inhibitor	Craig AM, J Biol Chem, 1989	vehicle (DMSO)	100	100	100	5		1	1	1	4
			10 nM	94.89	89.61	103.8	5	ns	1376	0.2372	3.05	4	ns
			25 nM	89.02	81.95	100.8	5	ns	0.6977	0.1001	1285	4	ns
			50 nM	83.94	71.58	99.15	5	*	0.4225	-0.01585	0.8347	4	*
Abbreviations: n, number of replicates; ns, not significant; *, <0.05; **, <0.005; ***, p<0.001
